# Supplementary material for: A pilot study of basal ganglia and thalamus structure by high dimensional mapping in children with Tourette syndrome
Source: F1000Res. 2013 Oct 8;2:207. [Version 1] doi: 10.12688/f1000research.2-207.v1 (PMC3976104; doi:10.12688/f1000research.2-207.v1)
Supplement: Data file (subject characteristics, volume and shape) — In this data file the columns from left to right represent Diagnosis (dx=diagnosis, T = TS or chronic tic disorder, C = Control), Sex (m = male, f = female), Age at scan (in years), and handedness (L = Left, R = Right, A = Ambidextrous). Then the shape principal component (eigenvector) values are represented as demonstrated by the following example: “NaLpc01” = nucleus accumbens (Na) Left (L) principal component (pc) 01. (“Na” = nucleus accumbens, “Cd” = caudate, “Pl” = globus pallidus, “Pu” = putamen, “Th” = thalamus). Next the volumes are listed using similar notation, e.g. “volCdL” = volume in mm3 (vol) Caudate (Cd) Left (L). Finally, Freesurfer analysis values are listed using their standard notation, which can be found in the table at: http://ftp.nmr.mgh.harvard.edu/fswiki/FsTutorial/AnatomicalROI#aseg.stats - See more at: http://62.231.116.94/black/#sthash.OO28vyHo.dpuf [file f1000research-2-2550-s0000.tgz]

Archive with 1 entries (1 files):
- Study_data.csv
