# Supplementary material for: A pilot study of basal ganglia and thalamus structure by high dimensional mapping in children with Tourette syndrome
Source: F1000Res. 2013 Oct 8;2:207. [Version 1] doi: 10.12688/f1000research.2-207.v1 (PMC3976104; doi:10.12688/f1000research.2-207.v1)
Supplement: Data file (subject characteristics, volume and shape) — In this data file the columns from left to right represent Diagnosis (dx=diagnosis, T = TS or chronic tic disorder, C = Control), Sex (m = male, f = female), Age at scan (in years), and handedness (L = Left, R = Right, A = Ambidextrous). Then the shape principal component (eigenvector) values are represented as demonstrated by the following example: “NaLpc01” = nucleus accumbens (Na) Left (L) principal component (pc) 01. (“Na” = nucleus accumbens, “Cd” = caudate, “Pl” = globus pallidus, “Pu” = putamen, “Th” = thalamus). Next the volumes are listed using similar notation, e.g. “volCdL” = volume in mm3 (vol) Caudate (Cd) Left (L). Finally, Freesurfer analysis values are listed using their standard notation, which can be found in the table at: http://ftp.nmr.mgh.harvard.edu/fswiki/FsTutorial/AnatomicalROI#aseg.stats - See more at: http://62.231.116.94/black/#sthash.OO28vyHo.dpuf [file f1000research-2-2550-s0000.tgz › Study_data.csv]

dx	sex	Age at scan	handedness	NaLpc01	NaLpc02	NaLpc03	NaLpc04	NaLpc05	NaLpc06	NaLpc07	NaLpc08	NaLpc09	NaLpc10	NaRpc01	NaRpc02	NaRpc03	NaRpc04	NaRpc05	NaRpc06	NaRpc07	NaRpc08	NaRpc09	NaRpc10	CdLpc01	CdLpc02	CdLpc03	CdLpc04	CdLpc05	CdLpc06	CdLpc07	CdLpc08	CdLpc09	CdLpc10	CdRpc01	CdRpc02	CdRpc03	CdRpc04	CdRpc05	CdRpc06	CdRpc07	CdRpc08	CdRpc09	CdRpc10	PlLpc01	PlLpc02	PlLpc03	PlLpc04	PlLpc05	PlLpc06
C	F	11.6	R	-3.8376	5.1432	-1.694	2.3065	1.3402	-3.8134	-1.0325	4.189	1.165	1.9129	-7.8983	4.8553	-4.7837	0.8482	1.6048	-2.7316	-2.9608	0.7132	2.2181	-0.6915	13.3283	-20.7693	-7.077	12.2669	0.4004	-9.749	-8.3119	-4.4924	-3.0173	6.3964	15.3051	-31.8543	-6.0059	5.958	-0.0278	-8.0222	4.7452	-1.9824	-3.8383	4.7033	8.7642	8.8847	1.0304	-8.1868	0.1903	9.0279
C	M	10.2	R	2.3926	-4.3664	-0.4538	-3.4403	1.2645	-0.5243	0.5919	-0.9672	0.9177	0.3507	28.7043	-0.1234	10.1795	13.0883	9.95	-4.0837	0.2786	-3.3009	1.041	-0.441	3.0651	8.9515	7.9914	26.1692	6.7035	6.6632	14.4518	-12.3568	12.7074	14.0294	-221.4666	-19.9205	0.2969	7.6616	-1.8478	-2.251	-1.0763	-0.6156	-2.7134	1.7262	1.46	-12.3271	9.9371	-12.5906	5.7942	-11.2607
C	M	8.1	R	-1.6838	10.135	4.1482	-0.0764	-1.9858	-1.942	1.8612	0.0701	0.0935	-0.2573	-4.8849	5.1057	4.0346	-1.5477	1.4179	-0.0107	0.1997	-0.954	-0.1145	-0.5294	3.5142	3.9983	-4.8416	20.2216	9.5314	-6.2809	0.5891	-7.4045	-5.8543	-0.4877	1.2265	-0.1318	-6.7456	6.7851	-6.4233	-3.0383	4.4817	-4.7485	-12.8236	-7.3592	1.2771	-1.4567	-8.0785	1.0477	0.5229	-6.3012
C	M	11.3	R	-7.7731	4.1957	0.9798	0.4426	0.7541	-0.946	0.8075	-2.8098	-2.4183	-0.1618	-7.2083	6.8526	-1.4003	-1.6377	0.4584	-3.9793	-2.2971	-3.2553	-1.7469	-0.9325	4.2963	6.7154	30.0626	21.9676	-8.2313	-11.2897	15.7922	4.1429	9.009	2.869	9.6409	-12.1778	32.7117	22.7822	-8.5214	-21.5346	5.683	9.426	-2.9417	-2.3441	4.8935	-9.6921	5.0537	2.2742	-3.4828	-2.2064
C	M	14.8	R	0.7412	1.3881	-5.1326	0.8281	1.7202	3.9896	-0.4325	-0.0973	-2.3409	0.3325	4.2129	6.4891	-5.6403	5.6266	0.6687	3.1983	-1.4603	3.523	-1.973	-0.431	-3.8113	43.032	19.9812	-14.674	16.844	1.5873	6.2627	6.4121	-4.3596	-11.4843	-9.4401	22.7484	26.5454	-16.3849	15.8667	10.0923	9.3195	0.898	-7.7266	-18.3125	20.3691	1.4312	1.7791	5.8163	8.0433	-3.8097
C	M	12	R	0.1308	-3.2393	-0.2022	-4.2398	3.3399	-2.2546	-0.625	0.7745	-2.8242	-0.7706	-8.3346	-2.7966	-1.6402	0.8521	2.1833	1.4196	0.5615	-1.2583	-0.3681	-0.9475	-3.3454	18.7899	8.2593	-7.7584	13.049	2.7646	-1.8212	-3.6658	10.1598	10.9303	3.1374	5.6952	23.0299	-26.9109	-4.0143	-6.5597	4.7242	-8.8313	-3.9031	11.2269	-9.7899	-6.4494	14.6511	-1.0134	3.6314	-2.221
C	M	13.5	R	10.3877	2.8554	-1.6078	-3.6638	-6.3812	0.9475	-3.4032	-4.9736	3.0567	-0.7608	-2.497	2.2271	5.7415	-1.4588	-3.2341	-1.4312	-0.0608	0.3667	3.3224	-1.6403	6.5953	-15.0229	-19.8933	17.8516	12.9016	11.1095	-7.0375	5.7464	-2.5685	-2.6013	4.7494	-20.3872	-5.6201	-10.2884	-7.0454	7.2818	-2.7694	-0.707	-6.7719	4.6164	-19.2338	2.4028	-7.5111	3.0041	-7.8337	3.4288
C	M	12.6	R	9.3159	1.718	-3.0878	-4.9265	0.4403	-0.5844	0.2647	-1.2988	-1.1123	1.071	-7.5196	-1.3737	2.0288	-0.2551	4.0631	1.4585	-0.8656	-0.5124	-1.1028	-0.5957	0.8893	7.9834	-17.2385	10.1932	26.3877	4.8644	-4.6893	10.892	-7.3437	-0.7185	-4.2705	25.5224	-7.8747	-20.5167	-8.3756	1.2223	12.6067	-0.1965	-2.8738	-3.4536	-9.6024	6.9392	3.0368	-4.1603	5.0568	4.6255
C	F	11.8	R	2.7582	1.0506	0.5483	-0.7232	-4.7915	-3.6681	-1.7441	0.7242	1.1502	-0.9613	7.0107	-0.5997	2.645	-3.768	-4.8547	-3.2004	-1.3461	0.2058	-0.2442	0.3494	15.1155	-35.9258	-11.0672	14.4525	8.3739	-6.5111	-5.4922	-4.9265	5.8681	-8.2933	10.6344	-27.5802	-10.5608	5.1778	6.8119	-0.6414	-3.1835	-9.9539	-2.5143	-14.8435	-6.7768	-4.0022	-6.655	-5.0948	-8.7733	1.7146
C	M	11.1	R	10.0086	1.088	2.8348	-1.2698	-1.9241	1.4594	1.0585	2.451	-0.9936	-0.8983	-0.2755	-0.0769	4.678	-2.9606	1.0223	-0.3091	-2.878	-0.1264	-2.6997	0.7857	-0.6487	3.9577	7.6739	-0.8132	-2.3126	-16.7087	-13.2606	6.8035	4.1201	-2.9942	-2.0049	16.2828	-19.9944	8.9997	-13.8862	-0.1549	5.9588	15.0113	20.3345	-4.463	-13.5115	8.1339	2.3096	9.0442	-9.2115	2.9933
C	M	12.6	R	4.0601	2.8547	-0.0459	-3.7758	2.862	-0.4329	-1.211	3.7171	-0.4297	-0.4572	5.3224	-0.8863	1.0215	-3.343	0.9611	0.6578	-1.337	1.6435	0.4505	-1.4267	-1.5615	22.2078	-4.0024	-4.7596	26.0375	1.6616	-6.9631	-0.2149	2.6887	5.7613	-1.2114	9.743	-9.793	-29.6982	9.2077	-13.5979	-12.7001	-1.6889	-7.0558	3.2519	3.5989	1.3565	-1.4969	-4.4509	12.198	0.2288
C	M	12.4	R	9.9066	6.3276	3.6629	-3.2374	-2.4033	0.6711	-0.3373	2.6084	0.7734	1.5472	8.0445	-6.3809	3.033	0.1358	-6.042	3.657	2.3168	1.9264	1.6142	-0.8569	9.9007	20.6264	-10.6748	23.8428	9.7265	-9.6798	-15.6929	6.6362	-2.5701	4.7467	7.4316	-9.2132	8.139	-7.7681	9.199	-13.4402	-5.5806	7.1142	0.6602	3.4135	-11.3925	20.593	-0.7474	1.9469	3.4943	7.5584
C	M	15.2	R	13.8824	10.4586	-0.6637	-6.294	0.2524	1.943	0.9634	0.6647	-1.0924	1.0369	3.7935	-3.3659	1.625	-4.6736	1.6092	4.3711	-1.0545	-1.9094	-0.7796	-0.0186	-7.6091	41.3372	-16.7177	-0.8654	14.9223	-5.2623	-9.4443	-6.2879	5.9176	-8.9237	-1.6625	46.7117	-26.7637	2.3784	-18.1566	9.22	1.4964	-3.0741	-0.1625	-5.4293	-6.0773	17.4178	-1.4043	7.1535	5.6935	0.2862
C	M	11.4	R	3.8654	-4.9416	-4.3016	-0.1468	-4.2182	-1.4434	-0.2319	-3.9734	-1.5007	2.6419	0.259	-11.3809	-1.5353	3.8157	-2.7772	1.4554	-1.4403	-2.1161	-2.0153	0.977	7.3378	-38.5083	6.7763	1.1334	-6.2805	24.2562	-13.2889	17.9042	1.6505	2.967	7.8265	-34.5856	15.5191	-17.2853	-3.0071	9.935	0.4042	18.3838	-3.7425	0.6791	-5.7271	-18.9201	-5.2228	-3.0013	-2.2955	4.8565
C	M	14.7	L	3.4503	-2.592	-2.3407	-2.4278	-0.2974	1.9487	-2.4708	-0.7845	0.1297	-0.1016	-8.8955	-5.293	9.8201	0.7686	0.0083	1.8691	0.6287	2.5129	-0.1291	-0.9026	2.1616	-3.3276	24.0476	-15.7129	11.197	-3.3449	1.6262	8.0466	-0.0364	6.7099	1.7378	2.5777	-13.3994	-16.2515	-11.378	-3.3265	12.8868	5.2713	-1.0643	2.1598	0.4571	-2.7028	8.808	7.5611	-2.0247	2.1346
C	M	15	R	3.4687	-6.0859	-4.0072	1.5383	0.0705	-1.1604	-3.3404	2.2067	0.7132	-0.5856	0.2647	-10.4654	0.5907	1.6791	-1.9894	-1.4054	-3.5075	2.1968	-0.3939	1.0383	1.1026	-34.3463	-12.4743	-9.6534	5.4834	4.3564	-0.215	0.4876	8.1771	1.2384	0.9841	-36.7905	-21.3173	-10.7636	1.299	8.851	8.8152	-1.0321	5.2283	-5.0205	-8.8705	-6.6976	-0.9888	-6.4898	-3.6487	3.7103
T	M	10.1	R	5.5916	0.2137	-4.3781	-0.6469	-0.5344	-1.7649	5.2482	0.2707	-1.8454	-2.3457	-10.5491	0.8459	-1.5873	-3.1341	3.3455	-1.3197	1.178	-2.3003	2.191	-1.3326	-0.2345	-7.2398	17.3018	-22.7719	10.0387	-10.4268	-4.4091	2.9276	7.941	0.3147	10.8351	-0.3275	-9.187	-10.4644	-5.055	-3.3694	0.3066	-3.7797	-12.5093	5.1481	-0.5536	-8.9815	4.2392	9.4343	-0.7673	2.0858
T	M	11.8	R	-7.2794	6.6705	5.7716	-4.1685	5.4384	3.2181	-1.1807	0.2235	0.995	3.575	-5.619	2.0192	1.5727	2.6111	0.6175	3.8469	2.1359	-1.0545	0.4403	0.5515	1.2112	47.8693	-28.0788	17.8335	-8.2313	3.0362	6.0596	6.8131	-16.1387	12.067	4.958	35.441	22.2827	4.8729	-16.4129	-0.2709	-3.0702	1.0729	-3.4766	3.5407	12.9803	16.5665	0.1073	0.5577	9.674	3.3062
T	M	8.3	R	-2.3153	8.3475	-4.9805	2.6956	0.6599	-1.0616	0.9028	0.7571	-0.5615	0.9629	-2.4993	7.9151	-1.4286	3.7844	-1.3644	1.5261	2.7172	-0.5691	0.0481	0.3285	1.3639	-14.873	-0.1618	5.1397	-16.6002	5.8765	-7.1959	-4.6698	7.1942	-7.4343	2.6884	-9.9704	13.9836	2.1788	-20.6787	-13.1332	-2.6267	-3.7199	3.857	-6.2324	19.5173	10.1783	-4.3215	-9.3714	-3.6799	2.1285
T	M	10	R	-7.9747	-0.6167	-3.9243	0.6202	2.7941	-5.8934	-0.3096	1.206	1.6463	1.4935	-2.2608	-6.6035	0.3005	2.0877	-1.6139	-0.477	-0.48	-0.1036	1.4886	2.6572	12.1136	-16.5328	-34.1014	10.4174	-8.2731	-9.2695	5.0402	0.7553	2.0488	-0.5065	9.6368	-30.2907	-19.3968	-11.2477	-12.9565	-9.6399	0.1149	10.745	1.8126	-0.2805	-5.4519	-6.2189	-3.2652	-6.162	3.5757	6.5281
T	M	12.2	R	-1.6603	-2.4434	-2.2643	3.537	-4.8712	-2.6998	5.3265	-0.6552	-0.6882	0.6054	-8.6842	-0.9227	3.9769	5.5673	-4.512	-1.6326	1.5362	-1.106	0.5243	1.5505	14.4611	-29.3588	19.2959	7.9677	-1.5877	13.2752	-3.4107	-12.7373	-10.4152	-4.1509	17.725	-31.9227	15.0196	13.9979	-3.0639	6.3542	4.8705	-7.4963	-12.5394	-1.2326	10.3321	-6.5265	-6.0451	-6.5949	0.1302	4.0688
T	M	14.3	R	-0.2893	14.2398	-2.1295	3.7402	-2.3811	3.339	-3.6465	-1.2534	0.614	0.1812	-4.7367	6.1903	-3.0189	5.0011	0.2225	5.3964	-3.4778	-1.0263	1.9571	-1.4486	-2.1637	8.2126	-6.6421	-5.4193	-15.3163	2.8523	-10.9301	-4.6651	2.2872	-7.7544	1.5923	17.3492	-19.8414	-14.6525	-14.0417	-2.5034	-2.7395	-6.4079	1.3261	-5.3598	10.3239	12.9687	-15.7924	5.7109	-5.0423	-2.4368
T	F	15.9	R	-1.1452	2.2271	-2.4397	2.2369	-1.5754	0.1624	4.4091	0.6144	-0.822	-1.3221	-6.0942	0.1333	-0.6677	2.6408	0.5597	0.2295	0.9539	-1.59	-0.7226	-0.9585	4.7369	5.7552	42.2654	2.0844	-5.9017	4.4918	-6.2868	-0.4155	5.9901	-5.8288	2.6442	0.4402	20.7338	5.6055	-13.631	0.9248	-0.1797	2.9249	-3.1458	-6.1069	20.9484	-9.3056	5.5111	-2.0283	-4.6803	-7.2032
T	M	14.8	R	-2.7741	2.9503	1.0225	1.665	-2.6253	-1.1619	0.386	0.189	-1.0124	-1.4445	-6.1828	0.0065	8.742	0.4121	-1.6469	1.8913	1.9874	1.2772	-0.5485	-1.1339	5.9475	18.1487	20.924	4.643	8.2183	-5.9054	-2.1594	-11.594	5.7534	-2.5437	4.1587	24.2877	-12.8032	-3.6461	-10.5171	-9.5529	4.0893	-5.6855	-3.4571	-0.5355	0.281	5.5988	-3.8433	0.6846	-3.9552	-7.3324
T	F	12.2	A	5.2566	1.6497	-3.7747	-3.2967	1.0616	-1.9359	5.3898	0.3769	0.2574	0.4344	-5.4781	-2.8182	2.6553	-5.7479	1.2479	-2.0287	2.8025	-0.4624	0.9932	0.1437	3.0536	25.9083	18.4885	8.1664	-1.9417	16.9631	-15.5517	-9.4366	6.746	4.3503	10.2724	6.0032	-1.7091	-5.4349	-13.4426	7.9554	-10.9784	-3.0454	-4.8393	10.6218	-8.2117	-2.7392	19.2483	2.6501	2.4657	-2.1742
T	F	12.7	R	0.8587	-1.3818	-6.2729	2.0708	1.0583	-2.8198	-0.5109	1.7363	0.1586	0.2448	0.4515	-5.8909	-4.8387	6.9076	0.5982	2.3403	-0.3461	1.9345	1.0254	-0.0351	3.3311	-19.2469	1.979	-4.7137	10.6248	-2.8214	0.1867	-6.3975	0.7726	7.7174	-0.543	-33.9629	0.3373	-14.427	-0.9995	7.0851	5.4473	-13.3437	2.4188	8.203	0.256	6.6825	1.6682	-4.682	-1.5343	8.5151
T	M	11.6	R	2.8134	-10.4412	-4.8897	1.4865	0.7841	2.5257	0.4375	-0.1288	0.6683	-0.2122	-6.1179	-4.1661	7.8643	1.9937	-0.6942	1.9192	1.1171	0.0717	-0.7186	2.0655	0.886	18.3956	6.2177	4.4166	-0.4651	12.3186	-4.1606	2.5251	8.8768	2.1372	-3.5157	27.9953	4.3516	7.154	-10.0138	18.7775	4.5806	7.6886	-2.3437	2.8581	-7.9514	8.8525	6.0889	-0.9585	3.336	5.8877
T	M	15.4	R	0.0036	-6.5414	1.4086	-4.5211	1.2552	-2.206	-4.4035	-0.4403	-0.7706	-1.3579	-6.8252	-6.8675	2.339	1.886	-0.7836	-1.3496	-3.5455	0.5192	-1.7239	-1.3283	9.3355	-1.8162	-1.6341	17.3666	21.3708	-3.1342	7.0398	9.5484	-7.1619	-1.6403	5.3818	-10.3856	13.0587	1.0817	12.7009	5.2041	23.6029	-0.0219	2.8465	0.4382	-23.6026	-8.3861	5.3369	0.6127	0.3034	1.7067
T	M	12.5	R	5.1537	-4.9471	-3.7985	-2.7479	2.1683	2.4151	2.3746	0.096	0.9547	0.9688	-2.8163	-8.5451	-4.2947	-4.745	5.6988	2.4158	3.5017	-0.7395	3.0855	-0.5189	1.6365	-3.9537	-38.7382	-3.7667	16.8839	5.5615	11.4996	-4.56	8.0927	-3.7861	5.5388	7.7354	-22.918	-14.1192	-5.1421	-3.122	2.5438	1.978	5.4232	5.2994	-3.9887	-1.3227	9.9537	-6.0559	2.2217	1.3102
[truncated: 400 more columns]
